# Supplementary material for: Assessment of weight and height of patients with primary immunodeficiency disorders and group of children with recurrent respiratory tract infections
Source: BMC Immunol. 2020 Jul 16;21:42. doi: 10.1186/s12865-020-00372-x (PMC7364511; doi:10.1186/s12865-020-00372-x)
Supplement: Supplementary file 2 — Additional file 2: Supplementary file 2. Data generated and analysed during the study. [file 12865_2020_372_MOESM2_ESM.xlsx]

## Sheet: Arkusz1
Fig. 1 Birth weight and length analysis results as mean values ± standard deviations, PID divided into group with immunoglobulin substitution (PID Ig+therapy) and without (PID Ig-therapy).
Fig. 2 Centiles percent distribution of certain patients groups actual weights, according to Polish standards.
Fig. 3 Centiles percent distribution of certain patients groups height, according to Polish standards.
Fig. 4 Z-score values of height of the PID, RRTI and control group patients.
Fig. 5 Nutritional status of participants aged 3-18 years old divided into groups.
Fig. 6 BMIs Z-score of the PID, RRTI and control group.
Fig. 7 Nutritional status of PID patients group divided into Ig+therapy and Ig-therapy groups.

## Sheet: Figure 1 weight
Group	Birth weight [g]
PID Ig- therapy	4230
PID Ig- therapy	3100
PID Ig- therapy	3150
PID Ig- therapy	3000
PID Ig- therapy	2750
PID Ig- therapy	2400
PID Ig- therapy	2550
PID Ig- therapy	3050
PID Ig- therapy	3300
PID Ig- therapy	2950
PID Ig- therapy	2550
PID Ig- therapy	3100
PID Ig- therapy	4000
PID Ig- therapy	1080
PID Ig- therapy	3600
PID Ig- therapy	2960
PID Ig- therapy	2900
PID Ig- therapy	2600
PID Ig- therapy	2470
PID Ig- therapy	2450
PID Ig- therapy	3120
PID Ig- therapy	1480
PID Ig- therapy	3210
PID Ig- therapy	2710
PID Ig- therapy	3630
PID Ig+ therapy	1740
PID Ig+ therapy	2390
PID Ig+ therapy	2850
PID Ig+ therapy	4100
PID Ig+ therapy	1640
PID Ig+ therapy	3350
PID Ig+ therapy	3050
PID Ig+ therapy	995
PID Ig+ therapy	1490
PID Ig+ therapy	2290
PID Ig+ therapy	2750
PID Ig+ therapy	2950
PID Ig+ therapy	2350
PID Ig+ therapy	2900
PID Ig+ therapy	3790
PID Ig+ therapy	3250
PID Ig+ therapy	2300
PID Ig+ therapy	2600
PID Ig+ therapy	3250
PID Ig+ therapy	2800
PID Ig+ therapy	3850
PID Ig+ therapy	3150
PID Ig+ therapy	4250
PID Ig+ therapy	3160
PID Ig+ therapy	2900
PID Ig+ therapy	2290
PID Ig+ therapy	3950
RRTI	3200
RRTI	3150
RRTI	2550
RRTI	3700
RRTI	3100
RRTI	3210
RRTI	3350
RRTI	3700
RRTI	3390
RRTI	2990
RRTI	2790
RRTI	3560
RRTI	3300
RRTI	3750
RRTI	1000
RRTI	2150
RRTI	3000
RRTI	2750
RRTI	3400
RRTI	3100
RRTI	3500
RRTI	3300
RRTI	3300
RRTI	3750
RRTI	3500
RRTI	4000
RRTI	3400
RRTI	3300
RRTI	4450
RRTI	3860
RRTI	3950
RRTI	3530
RRTI	3600
RRTI	1100
RRTI	2550
RRTI	2700
RRTI	2700
RRTI	2770
RRTI	2850
RRTI	2850
RRTI	2960
RRTI	2990
RRTI	3000
RRTI	3060
RRTI	3070
RRTI	3100
RRTI	3200
RRTI	3240
RRTI	3300
RRTI	3310
RRTI	3350
RRTI	3420
RRTI	3500
RRTI	3650
RRTI	3750
RRTI	3900
RRTI	4050
RRTI	4100
RRTI	4470
Control group	3250
Control group	3860
Control group	3750
Control group	3500
Control group	3360
Control group	3080
Control group	3070
Control group	3800
Control group	2930
Control group	2930
Control group	2600
Control group	3000
Control group	2710
Control group	3150
Control group	3850
Control group	3600
Control group	3400
Control group	2720
Control group	2740
Control group	3600
Control group	2850
Control group	3400
Control group	3700
Control group	3500
Control group	3820
Control group	4550
Control group	3200
Control group	3500
Control group	3980
Control group	3340
Control group	4000
Control group	3560
Control group	2710
Control group	3870
Control group	3300
Control group	3900
Control group	3390
Control group	4230
Control group	4100
Control group	3150
Control group	3800
Control group	3350
Control group	2390
Control group	2800
Control group	3460
Control group	2550
Control group	3680
Control group	4000
Control group	3750
Control group	3750
Control group	2700
Control group	3600
Control group	3300
Control group	4490
Control group	3630
Control group	2860
Control group	2920
Control group	2400
Control group	3020
Control group	2900
Control group	2720
Control group	3200
Control group	3500
Control group	3750
Control group	3350
Control group	3350
Control group	3300
Control group	3450
Control group	4000
Control group	3750

## Sheet: Figure 1 length
Group	Birth length [cm]
PID Ig- therapy	60
PID Ig- therapy	54
PID Ig- therapy	54
PID Ig- therapy	52
PID Ig- therapy	50
PID Ig- therapy	47
PID Ig- therapy	51
PID Ig- therapy	54
PID Ig- therapy	52
PID Ig- therapy	52
PID Ig- therapy	55
PID Ig- therapy	51
PID Ig- therapy	55
PID Ig- therapy	33
PID Ig- therapy	57
PID Ig- therapy	57
PID Ig- therapy	57
PID Ig- therapy	52
PID Ig- therapy	50
PID Ig- therapy	42
PID Ig- therapy	48
PID Ig- therapy	39
PID Ig- therapy	53
PID Ig- therapy	50
PID Ig- therapy	55
PID Ig+ therapy	46
PID Ig+ therapy	53			52
PID Ig+ therapy	51
PID Ig+ therapy	54
PID Ig+ therapy	42
PID Ig+ therapy	55
PID Ig+ therapy	55
PID Ig+ therapy	33
PID Ig+ therapy	30
PID Ig+ therapy	53
PID Ig+ therapy	50
PID Ig+ therapy	49
PID Ig+ therapy	56
PID Ig+ therapy	57
PID Ig+ therapy	53
PID Ig+ therapy	47
PID Ig+ therapy	49
PID Ig+ therapy	56
PID Ig+ therapy	58
PID Ig+ therapy	54
PID Ig+ therapy	57
PID Ig+ therapy	50
PID Ig+ therapy	42
PID Ig+ therapy	50
PID Ig+ therapy	60
RRTI	55
RRTI	54
RRTI	53
RRTI	53
RRTI	56
RRTI	50
RRTI	57
RRTI	39
RRTI	45
RRTI	51
RRTI	51
RRTI	52
RRTI	54
RRTI	54
RRTI	54
RRTI	54
RRTI	55
RRTI	55
RRTI	55
RRTI	56
RRTI	56
RRTI	57
RRTI	58
RRTI	58
RRTI	52
RRTI	50
RRTI	52
RRTI	54
RRTI	54
RRTI	50
RRTI	53
RRTI	56
RRTI	52
RRTI	53
RRTI	52
RRTI	51
Control group	58
Control group	58
Control group	57
Control group	55
Control group	54
Control group	53
Control group	53
Control group	52
Control group	52
Control group	52
Control group	51
Control group	50
Control group	50
Control group	51
Control group	53
Control group	52
Control group	50
Control group	47
Control group	48
Control group	52
Control group	51
Control group	53
Control group	55
Control group	56
Control group	55
Control group	56
Control group	50
Control group	53
Control group	61
Control group	54
Control group	57
Control group	54
Control group	53
Control group	57
Control group	54
Control group	56
Control group	54
Control group	60
Control group	55
Control group	54
Control group	53
Control group	54
Control group	53
Control group	52
Control group	51
Control group	55
Control group	56
Control group	58
Control group	55
Control group	57
Control group	52
Control group	59
Control group	54
Control group	59
Control group	57
Control group	54
Control group	53
Control group	58
Control group	52
Control group	58
Control group	54
Control group	55
Control group	55
Control group	58
Control group	56
Control group	59
Control group	55
Control group	55
Control group	61
Control group	57

## Sheet: Figure 2
Group	Gender	Age	Weight	Centile
PID	Boy	5 yo	19.5	50-75
PID	Boy	24 mo	12.2	50-75
PID	Boy	12 yo	46.26	50-75
PID	Girl	14mo	10.1	50-75
PID	Boy	5 yo	20	50-75
PID	Girl	4 yo	15.72	25-50
PID	Boy	4yo	19.6	75-90
PID	Boy	5 yo	19	25-50
PID	Girl	7 yo	31.18	90-97
PID	Boy	18 mo	12.6	75-90
PID	Boy	18 mo	12.2	75-90
PID	Girl	4 yo	18.3	50-75
PID	Boy	30 mo	15.59	90-97
PID	Girl	24 mo	11.2	25-50
PID	Girl	6 yo	19.24	25-50
PID	Boy	11 yo	37	25-50
PID	Boy	13 yo	55	50-75
PID	Girl	13 yo	56	75-90
PID	Girl	30 mo	10.5	3-10
PID	Girl	6 yo	14	<3
PID	Girl	16 yo	64.35	75-90
PID	Boy	30 mo	12.16	10-25
PID	Boy	6 mo	6.6	3-10
PID	Boy	30 mo	13.5	50-75
PID	Girl	18 mo	11.42	75-90
PID	Girl	18 mo	11.9	75-90
PID	Girl	6 yo	21.12	50-75
PID	Boy	36 mo	14.96	25-50
PID	Boy	10 mo	8.55	25-50
PID	Boy	6 yo	28.64	90-97
PID	Girl	6 yo	15.7	<3
PID	Boy	15 yo	70	75-90
PID	Girl	11 yo	29.9	10-25
PID	Girl	8 yo	20.6	3-10
PID	Boy	4 yo	11.2	<3
PID	Boy	8 y 6m	28.6	25-50
PID	Girl	13 yo	49.1	50-75
PID	Boy	18 mo	12.6	75-90
PID	Boy	4 yo	16.6	25-50
PID	Girl	11 yo	25.9	<3
PID	Girl	5 yo	18.8	50-75
PID	Girl	5 yo	13.6	<3
PID	Girl	7 yo	32.6	90-97
PID	Girl	14 yo	61.1	75-90
PID	Boy	18 mo	8.9	3-10
PID	Girl	4 yo	13	<3
PID	Girl	8 yo	19.3	<3
PID	Boy	12 yo	21.5	<3
PID	Girl	6 yo	17.78	10-25
PID	Girl	15 yo	34	<3
PID	Boy	8 yo	23.3	10-25
PID	Boy	9 yo	35.6	75-90
PID	Girl	12 mo	8	50-75
PID	Girl	9 yo	21	<3
PID	Boy	9 mo	6.1	<3
PID	Girl	7 weeks	5.3	50-75
RRTI	Girl	7 yo	21	10-25
RRTI	Girl	20 mo	9.7	10-25
RRTI	Boy	5 y 6m	20	25-50
RRTI	Boy	30 mo	18	>97
RRTI	Boy	4 yo	28	>97
RRTI	Boy	30 mo	13.5	50-75
RRTI	Girl	7 y 6 m	29.2	75-90
RRTI	Boy	14 yo	76.9	90-97
RRTI	Girl	5 yo	18.8	25-50
RRTI	Boy	21 mo	12.5	75-90
RRTI	Girl	11 yo	35.6	25-50
RRTI	Boy	4 y 6 m	21.9	90-97
RRTI	Girl	4 y 6 m	15.2	10-25
RRTI	Girl	18 mo	11.6	75-90
RRTI	Boy	18 mo	7.8	<3
RRTI	Boy	15 mo	9.3	10-25
RRTI	Boy	24 mo	12.96	50-75
RRTI	Girl	8 yo	20.58	3-10
RRTI	Boy	4 yo	20.6	75-90
RRTI	Girl	4 yo	19.6	75-90
RRTI	Boy	5 yo	17.5	10-25
RRTI	Boy	24 mo	10.08	3-10
RRTI	Boy	22 mo	13.3	75-90
RRTI	Boy	4 yo	17.1	50-75
RRTI	Boy	8 yo	27.62	25-50
RRTI	Boy	24 mo	12.58	50-75
RRTI	Boy	4 yo	18	50-75
RRTI	Boy	24 mo	11	10-25
RRTI	Boy	24 mo	13	50-75
RRTI	Boy	36 mo	16.74	75-90
RRTI	Boy	36 mo	15.96	50-75
RRTI	Boy	15 mo	9.28	10-25
RRTI	Girl	4 yo	16.8	50-75
RRTI	Girl	8 yo	28.6	50-75
RRTI	Boy	13 mo	10.86	75-90
RRTI	Boy	14 mo	8.68	10-25
RRTI	Boy	4 yo	16.92	25-50
RRTI	Girl	4 yo	14.2	10-25
RRTI	Girl	4 yo	18.18	50-75
RRTI	Girl	4 yo	19.7	75-90
RRTI	Girl	4 yo	17.2	50-75
RRTI	Boy	4 yo	17.1	50-75
RRTI	Girl	18 mo	11.4	75-90
RRTI	Girl	17 mo	10.4	50-75
RRTI	Girl	5 yo	18.16	25-50
RRTI	Boy	24 mo	15.9	>97
RRTI	Boy	10 yo	50.3	90-97
RRTI	Girl	4 y 6 m	18.44	50-75
RRTI	Boy	9 yo	40.8	75-90
RRTI	Girl	24 mo	15	>97
RRTI	Boy	4 y 6 m	16.7	10-25
RRTI	Boy	11 mo	10.8	75-90
RRTI	Boy	15 yo	59.7	50-75
RRTI	Girl	10 yo	32.9	25-50
RRTI	Girl	12 y 6m	53.7	75-90
RRTI	Boy	6 yo	27.6	90-97
RRTI	Girl	36 mo	16.6	75-90
RRTI	Boy	4 y 6m	27.14	>97
RRTI	Boy	4 yo	16.44	25-50
RRTI	Girl	13 yo	47.4	25-50
RRTI	Girl	16 yo	47.26	10-25
RRTI	Girl	15 mo	10	50-75
RRTI	Girl	8 yo	35.46	90-97
RRTI	Girl	15 mo	11.15	75-90
RRTI	Girl	8 y 6m	39.6	90-97
RRTI	Girl	30 mo	12.9	50-75
RRTI	Girl	13 yo	64	75-90
RRTI	Girl	3 y 6m	14.1	10-25
RRTI	Girl	9 yo	25.6	10-25
Control group	Boy	5 y 6m	20.1	25-50
Control group	Boy	8 mo	8.2	50-75
Control group	Girl	15 yo	77.1	>97
Control group	Boy	24 mo	14	90-97
Control group	Girl	18 mo	11.05	50-75
Control group	Boy	24 mo	15	90-97
Control group	Boy	24 mo	13	75-90
Control group	Girl	17 yo	72.75	90-97
Control group	Girl	1 mo	4.4	50-75
Control group	Boy	10 mo	9.02	25-50
Control group	Boy	1 yo	9	50-75
Control group	Girl	1 mo	4.62	50-75
Control group	Boy	5 weeks	3.98	25-50
Control group	Girl	14 mo	8.56	10-25
Control group	Boy	24 mo	14.4	90-97
Control group	Girl	5 mo	8.35	75-90
Control group	Girl	24 mo	16.4	>97
Control group	Boy	36 mo	13	10-25
Control group	Girl	36 mo	14.9	25-50
Control group	Boy	3 y 6 m	15.5	25-50
Control group	Boy	7 yo	21	10-25
Control group	Girl	11 yo	30.8	10-25
Control group	Boy	24 mo	12.56	50-75
Control group	Boy	15 mo	12.2	90-97
Control group	Boy	12 mo	11.5	90-97
Control group	Boy	15 mo	11.2	75-90
Control group	Boy	21 mo	9.56	3-10
Control group	Boy	9 yo	44.65	90-97
Control group	Boy	6 mo	8.45	50-75
Control group	Boy	4 mo	6.5	50-75
Control group	Girl	18 mo	12.94	90-97
Control group	Boy	3 mo	5.3	3-10
Control group	Boy	17 mo	11.7	75-90
Control group	Girl	12 mo	12.2	>97
Control group	Boy	2 mo	5.18	25-50
Control group	Boy	5 mo	9.72	>97
Control group	Girl	4 y 6m	19	50-75
Control group	Boy	6 yo	19.9	25-50
Control group	Boy	3 yo	18.12	90-97
Control group	Girl	13 yo	51	50-75
Control group	Boy	2 yo	13.2	75-90
Control group	Boy	7 y 6m	29.2	75-90
Control group	Girl	3 y 6m	15.5	25-50
Control group	Boy	8 mo	10	90-97
Control group	Boy	9 weeks	5.95	50-75
Control group	Girl	5 yo	20	50-75
Control group	Boy	24 mo	12.7	75-90
Control group	Girl	7 mo	8.9	75-90
Control group	Boy	7 mo	10.9	>97
Control group	Boy	9 y 6m	27	10-25
Control group	Girl	17 yo	50	10-25
Control group	Girl	10 yo	27	10-25
Control group	Girl	8 yo	24.5	25-50
Control group	Girl	6 yo	21	50-75
Control group	Girl	3 y 6m	17.8	75-90
Control group	Girl	5 yo	17	25-50
Control group	Girl	11 yo	41	50-75
Control group	Girl	14 yo	48	25-50
Control group	Girl	12 yo	58	90-97
Control group	Girl	6 yo	24	75-90
Control group	Girl	14 yo	52	50-75
Control group	Girl	13 yo	44	25-50
Control group	Girl	10 yo	34	50-75
Control group	Girl	10 yo	38	50-75
Control group	Boy	14 mo	10.2	50-75
Control group	Girl	3 y 6m	14	10-25
Control group	Girl	8 yo	24	25-50
Control group	Girl	24 mo	13.2	75-90
Control group	Boy	6 yo	18	10-25
Control group	Boy	9 yo	28	25-50

## Sheet: Figure 3
Group	Gender	Age	Height	Centile
PID	Boy	5 yo	107	10-25
PID	Boy	24 mo	82	3-10
PID	Boy	12 yo	158	75-90
PID	Girl	14mo	82	>97
PID	Boy	5 yo	108	10-25
PID	Girl	4 yo	100	10-25
PID	Boy	4yo	106	50-75
PID	Boy	5 yo	112.5	50-75
PID	Girl	7 yo	134.5	>97
PID	Boy	18 mo	83	50-75
PID	Boy	18 mo	98	>97
PID	Girl	4 yo	103	25-50
PID	Boy	30 mo	104	>97
PID	Girl	24 mo	83	10-25
PID	Girl	6yo	114	25-50
PID	Boy	11yo	140	10-25
PID	Boy	13yo	160	50-75
PID	Girl	13yo	158	25-50
PID	Girl	30mo	85	3-10
PID	Girl	6yo	101	<3
PID	Girl	16yo	155.5	3-10
PID	Boy	30mo	88	10-25
PID	Boy	6mo	68	50-75
PID	Boy	30mo	85	<3
PID	Girl	18mo	80	50-75
PID	Girl	18mo	86	>97
PID	Girl	6 yo	118	50-75
PID	Boy	36 mo	96	25-50
PID	Boy	10 mo	74	50-75
PID	Boy	6 yo	125.5	90-97
PID	Girl	6 yo	110	3-10
PID	Boy	15 yo	161	3-10
PID	Girl	11 yo	136	3-10
PID	Girl	8 yo	124	10-25
PID	Boy	4 yo	86	<3
PID	Boy	8 y 6m	130.5	25-50
PID	Girl	13 yo	156.5	25-50
PID	Boy	18 mo	83.5	50-75
PID	Boy	4 yo	104.5	25-50
PID	Girl	11 yo	127	<3
PID	Girl	5 yo	107	10-25
PID	Girl	5 yo	97.5	<3
PID	Girl	7 yo	133.5	>97
PID	Girl	14 yo	164.5	50-75
PID	Boy	18 mo	74	<3
PID	Girl	4 yo	101	25-50
PID	Girl	8 yo	118.5	<3
PID	Boy	12 yo	134.5	<3
PID	Girl	6 yo	113	10-25
PID	Girl	15 yo	143	<3
PID	Boy	8 yo	125	10-25
PID	Boy	9 yo	144	90-97
PID	Girl	12 mo	74	50-75
PID	Girl	9 yo	120	<3
PID	Boy	9 mo	74	75-90
PID	Girl	7 weeks	62	>97
RRTI	Girl	7 yo	120	25-50
RRTI	Girl	20 mo	78	3-10
RRTI	Boy	5 y 6m	115	50-75
RRTI	Boy	30 mo	96	75-90
RRTI	Boy	4 yo	105	50-75
RRTI	Boy	30 mo	85	<3
RRTI	Girl	7 y 6 m	125	25-50
RRTI	Boy	14 yo	165	25-50
RRTI	Girl	5 yo	108.5	25-50
RRTI	Boy	21 mo	83	25-50
RRTI	Girl	11 yo	138.5	10-25
RRTI	Boy	4 y 6 m	116	90-97
RRTI	Girl	4 y 6 m	105	25-50
RRTI	Girl	18 mo	80	25-50
RRTI	Boy	18 mo	74	<3
RRTI	Boy	15 mo	80	50-75
RRTI	Boy	24 mo	84	10-25
RRTI	Girl	8 yo	126.5	25-50
RRTI	Boy	4 yo	109	75-90
RRTI	Girl	4 yo	105	50-75
RRTI	Boy	5 yo	109	25-50
RRTI	Boy	24 mo	90	75-90
RRTI	Boy	22 mo	91	90-97
RRTI	Boy	4 yo	102	10-25
RRTI	Boy	8 yo	131.5	50-75
RRTI	Boy	24 mo	87	25-50
RRTI	Boy	4 yo	110	75-90
RRTI	Boy	24 mo	88	50-75
RRTI	Boy	24 mo	82	<3
RRTI	Boy	36 mo	105	>97
RRTI	Boy	36 mo	102	75-90
RRTI	Boy	15 mo	74	<3
RRTI	Girl	4 yo	103	25-50
RRTI	Girl	8 yo	134	75-90
RRTI	Boy	13 mo	76	25-50
RRTI	Boy	14 mo	73	<3
RRTI	Boy	4 yo	104	25-50
RRTI	Girl	4 yo	101.5	25-50
RRTI	Girl	4 yo	105	50-75
RRTI	Girl	4 yo	104.5	50-75
RRTI	Girl	4 yo	107	75-90
RRTI	Boy	4 yo	105	50-75
RRTI	Girl	18 mo	86	90-97
RRTI	Girl	17 mo	85	90-97
RRTI	Girl	5 yo	111	50-75
RRTI	Boy	24 mo	99	>97
RRTI	Boy	10 yo	147	75-90
RRTI	Girl	4 y 6 m	106.5	25-50
RRTI	Boy	9 yo	141	75-90
RRTI	Girl	24 mo	92	90-97
RRTI	Boy	4 y 6 m	100	<3
RRTI	Boy	11 mo	76	75-90
RRTI	Boy	15 yo	176	50-75
RRTI	Girl	10 yo	147	75-90
RRTI	Girl	12 y 6m	158	50-75
RRTI	Boy	6 yo	118	25-50
RRTI	Girl	36 mo	100	75-90
RRTI	Boy	4 y 6m	117.5	>97
RRTI	Boy	4 yo	100	10-25
RRTI	Girl	13 yo	166	75-90
RRTI	Girl	16 yo	154	3-10
RRTI	Girl	15 mo	84	>97
RRTI	Girl	8 yo	131	50-75
RRTI	Girl	15 mo	86	>97
RRTI	Girl	8 y 6m	136.5	75-90
RRTI	Girl	30 mo	88	10-25
RRTI	Girl	13 yo	160	50-75
RRTI	Girl	3 y 6m	96.5	10-25
RRTI	Girl	9 yo	127	3-10
Control group	Boy	5 y 6m	115	25-50
Control group	Boy	8 mo	80	>97
Control group	Girl	15 yo	172	90-97
Control group	Boy	24 mo	93	>97
Control group	Girl	18 mo	78	3-10
Control group	Boy	24 mo	90	75-90
Control group	Boy	24 mo	80	<3
Control group	Girl	17 yo	164	25-50
Control group	Girl	1 mo	58	90-97
Control group	Boy	10 mo	68	<3
Control group	Boy	1 yo	75	50-75
Control group	Girl	1 mo	52	10-25
Control group	Boy	5 weeks	52	10-25
Control group	Girl	14 mo	72	3-10
Control group	Boy	24 mo	86	25-50
Control group	Girl	5 mo	70	>97
Control group	Girl	24 mo	104	>97
Control group	Boy	36 mo	87	<3
Control group	Girl	36 mo	98	50-75
Control group	Boy	3 y 6 m	104	50-75
Control group	Boy	7 yo	121.5	25-50
Control group	Girl	11 yo	142.5	25-50
Control group	Boy	24 mo	90	75-90
Control group	Boy	15 mo	80	50-75
Control group	Boy	12 mo	86	>97
Control group	Boy	15 mo	82	75-90
Control group	Boy	21 mo	74	<3
Control group	Boy	9 yo	145	90-97
Control group	Boy	6 mo	74	>97
Control group	Boy	4 mo	65	90-97
Control group	Girl	18 mo	85	75-90
Control group	Boy	3 mo	62	50-75
Control group	Boy	17 mo	81	50-75
Control group	Girl	12 mo	86	>97
Control group	Boy	2 mo	58	25-50
Control group	Boy	5 mo	74	>97
Control group	Girl	4 y 6m	108.5	50-75
Control group	Boy	6 yo	109	3-10
Control group	Boy	3 yo	97	50-75
Control group	Girl	13 yo	161	50-75
Control group	Boy	2 yo	92	90-97
Control group	Boy	7 y 6m	125	25-50
Control group	Girl	3 y 6m	100	25-50
Control group	Boy	8 mo	78	>97
Control group	Boy	9 weeks	62	90-97
Control group	Girl	5 yo	115	75-90
Control group	Boy	24 mo	92	90-97
Control group	Girl	7 mo	70	50-75
Control group	Boy	7 mo	80	>97
Control group	Boy	9 y 6m	134	25-50
Control group	Girl	17 yo	157	3-10
Control group	Girl	10 yo	136	10-25
Control group	Girl	8 yo	131	50-75
Control group	Girl	6 yo	118	50-75
Control group	Girl	3 y 6m	110	>97
Control group	Girl	5 yo	110	25-50
Control group	Girl	11 yo	158	90-97
Control group	Girl	14 yo	159	25-50
Control group	Girl	12 yo	159	75-90
Control group	Girl	6 yo	124	90-97
Control group	Girl	14 yo	167	75-90
Control group	Girl	13 yo	161	50-75
Control group	Girl	10 yo	139	25-50
Control group	Girl	10 yo	143	50-75
Control group	Boy	14 mo	70	<3
Control group	Girl	3 y 6m	80	<3
Control group	Girl	8 yo	122	10-25
Control group	Girl	24 mo	90	75-90
Control group	Boy	6 yo	115	25-50
Control group	Boy	9 yo	130.5	10-25

## Sheet: Figure 4
Group	Gender	Age	Height	Z-score
PID	Boy	5 yo	107	-2<Z<0
PID	Boy	24 mo	82	-3<Z<-2
PID	Boy	12 yo	158	0<Z<2
PID	Girl	14mo	82	2<Z<3
PID	Boy	5 yo	108	-2<Z<0
PID	Girl	4 yo	100	-2<Z<0
PID	Boy	4yo	106	0<Z<2
PID	Boy	5 yo	112.5	0<Z<2
PID	Girl	7 yo	134.5	2<Z<3
PID	Boy	18 mo	83	0<Z<2
PID	Boy	18 mo	98	Z>3
PID	Girl	4 yo	103	0<Z<2
PID	Boy	30 mo	104	Z>3
PID	Girl	24 mo	83	-2<Z<0
PID	Girl	6yo	114	-2<Z<0
PID	Boy	11yo	140	-2<Z<0
PID	Boy	13yo	160	0<Z<2
PID	Girl	13yo	158	0<Z<2
PID	Girl	30mo	85	-2<Z<0
PID	Girl	6yo	101	-3<Z<-2
PID	Girl	16yo	155.5	-2<Z<0
PID	Boy	30mo	88	-2<Z<0
PID	Boy	6mo	68	0<Z<2
PID	Boy	30mo	85	-3<Z<-2
PID	Girl	18mo	80	-2<Z<0
PID	Girl	18mo	86	0<Z<2
PID	Girl	6 yo	118	0<Z<2
PID	Boy	36 mo	96	-2<Z<0
PID	Boy	10 mo	74	0<Z<2
PID	Boy	6 yo	125.5	0<Z<2
PID	Girl	6 yo	110	-2<Z<0
PID	Boy	15 yo	161	-2<Z<0
PID	Girl	11 yo	136	-2<Z<0
PID	Girl	8 yo	124	-2<Z<0
PID	Boy	4 yo	86	Z<-3
PID	Boy	8 y 6m	130.5	0<Z<2
PID	Girl	13 yo	156.5	-2<Z<0
PID	Boy	18 mo	83.5	0<Z<2
PID	Boy	4 yo	104.5	0<Z<2
PID	Girl	11 yo	127	-3<Z<-2
PID	Girl	5 yo	107	-2<Z<0
PID	Girl	5 yo	97.5	-3<Z<-2
PID	Girl	7 yo	133.5	2<Z<3
PID	Girl	14 yo	164.5	0<Z<2
PID	Boy	18 mo	74	Z<-3
PID	Girl	4 yo	101	-2<Z<0
PID	Girl	8 yo	118.5	-2<Z<0
PID	Boy	12 yo	134.5	-3<Z<-2
PID	Girl	6 yo	113	-2<Z<0
PID	Girl	15 yo	143	-3<Z<-2
PID	Boy	8 yo	125	-2<Z<0
PID	Boy	9 yo	144	0<Z<2
PID	Girl	12 mo	74	0<Z<2
PID	Girl	9 yo	120	-3<Z<-2
PID	Boy	9 mo	74	0<Z<2
PID	Girl	7 weeks	62	2<Z<3
RRTI	Girl	7 yo	120	0<Z<2
RRTI	Girl	20 mo	78	0<Z<2
RRTI	Boy	5 y 6m	115	0<Z<2
RRTI	Boy	30 mo	96	-3<Z<-2
RRTI	Boy	4 yo	105	0<Z<2
RRTI	Boy	30 mo	85	-2<Z<0
RRTI	Girl	7 y 6 m	125	2<Z<3
RRTI	Boy	14 yo	165	-2<Z<0
RRTI	Girl	5 yo	108.5	Z<-3
RRTI	Boy	21 mo	83	0<Z<2
RRTI	Girl	11 yo	138.5	Z<-3
RRTI	Boy	4 y 6 m	116	-2<Z<0
RRTI	Girl	4 y 6 m	105	-2<Z<0
RRTI	Girl	18 mo	80	0<Z<2
RRTI	Boy	18 mo	74	-2<Z<0
RRTI	Boy	15 mo	80	0<Z<2
RRTI	Boy	24 mo	84	-2<Z<0
RRTI	Girl	8 yo	126.5	0<Z<2
RRTI	Boy	4 yo	109	0<Z<2
RRTI	Girl	4 yo	105	0<Z<2
RRTI	Boy	5 yo	109	-2<Z<0
RRTI	Boy	24 mo	90	0<Z<2
RRTI	Boy	22 mo	91	-2<Z<0
RRTI	Boy	4 yo	102	-3<Z<-2
RRTI	Boy	8 yo	131.5	-2<Z<0
RRTI	Boy	24 mo	87	-3<Z<-2
RRTI	Boy	4 yo	110	0<Z<2
RRTI	Boy	24 mo	88	0<Z<2
RRTI	Boy	24 mo	82	Z>3
RRTI	Boy	36 mo	105	0<Z<2
RRTI	Boy	36 mo	102	0<Z<2
RRTI	Boy	15 mo	74	0<Z<2
RRTI	Girl	4 yo	103	0<Z<2
RRTI	Girl	8 yo	134	0<Z<2
RRTI	Boy	13 mo	76	2<Z<3
RRTI	Boy	14 mo	73	-2<Z<0
RRTI	Boy	4 yo	104	-2<Z<0
RRTI	Girl	4 yo	101.5	-3<Z<-2
RRTI	Girl	4 yo	105	0<Z<2
RRTI	Girl	4 yo	104.5	-2<Z<0
RRTI	Girl	4 yo	107	-2<Z<0
RRTI	Boy	4 yo	105	-2<Z<0
RRTI	Girl	18 mo	86	-2<Z<0
RRTI	Girl	17 mo	85	-2<Z<0
RRTI	Girl	5 yo	111	0<Z<2
RRTI	Boy	24 mo	99	-2<Z<0
RRTI	Boy	10 yo	147	0<Z<2
RRTI	Girl	4 y 6 m	106.5	-2<Z<0
RRTI	Boy	9 yo	141	0<Z<2
RRTI	Girl	24 mo	92	0<Z<2
RRTI	Boy	4 y 6 m	100	0<Z<2
RRTI	Boy	11 mo	76	0<Z<2
RRTI	Boy	15 yo	176	0<Z<2
RRTI	Girl	10 yo	147	0<Z<2
RRTI	Girl	12 y 6m	158	0<Z<2
RRTI	Boy	6 yo	118	0<Z<2
RRTI	Girl	36 mo	100	0<Z<2
RRTI	Boy	4 y 6m	117.5	0<Z<2
RRTI	Boy	4 yo	100	0<Z<2
RRTI	Girl	13 yo	166	0<Z<2
RRTI	Girl	16 yo	154	-2<Z<0
RRTI	Girl	15 mo	84	2<Z<3
RRTI	Girl	8 yo	131	0<Z<2
RRTI	Girl	15 mo	86	Z>3
RRTI	Girl	8 y 6m	136.5	0<Z<2
RRTI	Girl	30 mo	88	-2<Z<0
RRTI	Girl	13 yo	160	0<Z<2
RRTI	Girl	3 y 6m	96.5	-2<Z<0
RRTI	Girl	9 yo	127	-2<Z<0
Control group	Boy	5 y 6m	115	0<Z<2
Control group	Boy	8 mo	80	Z>3
Control group	Girl	15 yo	172	0<Z<2
Control group	Boy	24 mo	93	0<Z<2
Control group	Girl	18 mo	78	-2<Z<0
Control group	Boy	24 mo	90	0<Z<2
Control group	Boy	24 mo	80	-3<Z<-2
Control group	Girl	17 yo	164	0<Z<2
Control group	Girl	1 mo	58	2<Z<3
Control group	Boy	10 mo	68	-3<Z<-2
Control group	Boy	1 yo	75	-2<Z<0
Control group	Girl	1 mo	52	-2<Z<0
Control group	Boy	5 weeks	52	-2<Z<0
Control group	Girl	14 mo	72	-2<Z<0
Control group	Boy	24 mo	86	-2<Z<0
Control group	Girl	5 mo	70	2<Z<3
Control group	Girl	24 mo	104	Z>3
Control group	Boy	36 mo	87	-3<Z<-2
Control group	Girl	36 mo	98	0<Z<2
Control group	Boy	3 y 6 m	104	0<Z<2
Control group	Boy	7 yo	121.5	-2<Z<0
Control group	Girl	11 yo	142.5	-2<Z<0
Control group	Boy	24 mo	90	0<Z<2
Control group	Boy	15 mo	80	0<Z<2
Control group	Boy	12 mo	86	Z>3
Control group	Boy	15 mo	82	0<Z<2
Control group	Boy	21 mo	74	Z<-3
Control group	Boy	9 yo	145	0<Z<2
Control group	Boy	6 mo	74	Z>3
Control group	Boy	4 mo	65	0<Z<2
Control group	Girl	18 mo	85	0<Z<2
Control group	Boy	3 mo	62	0<Z<2
Control group	Boy	17 mo	81	-2<Z<0
Control group	Girl	12 mo	86	Z>3
Control group	Boy	2 mo	58	-2<Z<0
Control group	Boy	5 mo	74	Z>3
Control group	Girl	4 y 6m	108.5	0<Z<2
Control group	Boy	6 yo	109	-2<Z<0
Control group	Boy	3 yo	97	0<Z<2
Control group	Girl	13 yo	161	0<Z<2
Control group	Boy	2 yo	92	0<Z<2
Control group	Boy	7 y 6m	125	0<Z<2
Control group	Girl	3 y 6m	100	0<Z<2
Control group	Boy	8 mo	78	Z>3
Control group	Boy	9 weeks	62	0<Z<2
Control group	Girl	5 yo	115	0<Z<2
Control group	Boy	24 mo	92	0<Z<2
Control group	Girl	7 mo	70	0<Z<2
Control group	Boy	7 mo	80	Z>3
Control group	Boy	9 y 6m	134	-2<Z<0
Control group	Girl	17 yo	157	-2<Z<0
Control group	Girl	10 yo	136	-2<Z<0
Control group	Girl	8 yo	131	0<Z<2
Control group	Girl	6 yo	118	-2<Z<0
Control group	Girl	3 y 6m	110	2<Z<3
Control group	Girl	5 yo	110	0<Z<2
Control group	Girl	11 yo	158	0<Z<2
Control group	Girl	14 yo	159	-2<Z<0
Control group	Girl	12 yo	159	0<Z<2
Control group	Girl	6 yo	124	0<Z<2
Control group	Girl	14 yo	167	0<Z<2
Control group	Girl	13 yo	161	0<Z<2
Control group	Girl	10 yo	139	0<Z<2
Control group	Girl	10 yo	143	0<Z<2
Control group	Boy	14 mo	70	Z<-3
Control group	Girl	3 y 6m	80	Z<-3
Control group	Girl	8 yo	122	-2<Z<0
Control group	Girl	24 mo	90	0<Z<2
Control group	Boy	6 yo	115	-2<Z<0
Control group	Boy	9 yo	130.5	-2<Z<0

## Sheet: Figure 5
Group	Age	Nutritional status	BMI	Gender
PID	5 yo	Norm	17.0321	Boy
PID	12 yo	Norm	18.5307	Boy
PID	5 yo	Norm	17.1468	Boy
PID	4 yo	Norm	15.72	Girl
PID	4 yo	Overweight	17.4439	Boy
PID	5 yo	Norm	15.0123	Boy
PID	7 yo	Norm	17.2358	Girl
PID	4 yo	Norm	17.2495	Girl
PID	6 yo	Norm	14.8046	Girl
PID	11 yo	Norm	18.8776	Boy
PID	13 yo	Norm	21.4844	Boy
PID	13 yo	Norm	22.4323	Girl
PID	6 yo	Underweight	13.7241	Girl
PID	16 yo	Overweight	26.6126	Girl
PID	6 yo	Norm	15.1681	Girl
PID	3 yo	Norm	16.2326	Boy
PID	6 yo	Overweight	18.1838	Boy
PID	6 yo	Underweight	12.9752	Girl
PID	15 yo	Overweight	27.0051	Boy
PID	11 yo	Norm	16.1657	Girl
PID	8 yo	Underweight	13.3975	Girl
PID	4 yo	Norm	15.1433	Boy
PID	8 y 6m	Norm	16.7936	Boy
PID	13 yo	Norm	20.0472	Girl
PID	4 yo	Norm	15.2011	Boy
PID	11 yo	Norm	16.058	Girl
PID	5 yo	Norm	16.4206	Girl
PID	5 yo	Norm	14.3064	Girl
PID	7 yo	Norm	18.2917	Girl
PID	14 yo	Norm	22.5792	Girl
PID	4 yo	Underweight	12.7438	Girl
PID	8 yo	Underweight	13.7442	Girl
PID	12 yo	Underweight	11.8849	Boy
PID	6 yo	Underweight	13.9243	Girl
PID	15 yo	Underweight	16.6267	Girl
PID	8 yo	Norm	14.912	Boy
PID	9 yo	Norm	17.1682	Boy
PID	9 yo	Underweight	14.5833	Girl
RRTI	5 y 6m	Norm	15.1229	Boy
RRTI	4 yo	Obesity	25.3968	Boy
RRTI	14 yo	Overweight	28.2461	Boy
RRTI	4 y 6m	Norm	16.2753	Boy
RRTI	4 yo	Overweight	17.3386	Boy
RRTI	5 yo	Norm	14.7294	Boy
RRTI	4 yo	Norm	16.436	Boy
RRTI	8 yo	Norm	15.9725	Boy
RRTI	4 yo	Norm	14.876	Boy
RRTI	3 yo	Norm	15.1837	Boy
RRTI	3 yo	Norm	15.3403	Boy
RRTI	4 yo	Norm	15.6435	Boy
RRTI	4 yo	Norm	15.5102	Boy
RRTI	10 yo	Overweight	23.2773	Boy
RRTI	9 yo	Overweight	20.5221	Boy
RRTI	4 y 6m	Norm	16.7	Boy
RRTI	15 yo	Norm	19.273	Boy
RRTI	6 yo	Overweight	19.8219	Boy
RRTI	4 y 6m	Overweight	19.6578	Boy
RRTI	4 yo	Norm	16.44	Boy
RRTI	7 yo	Norm	14.5833	Girl
RRTI	7 y 6m	Norm	18.688	Girl
RRTI	5 yo	Norm	15.9698	Girl
RRTI	11 yo	Norm	18.5588	Girl
RRTI	4 y 6m	Underweight	13.7868	Girl
RRTI	8 yo	Underweight	12.8607	Girl
RRTI	4 yo	Norm	17.7778	Girl
RRTI	4 yo	Norm	15.8356	Girl
RRTI	8 yo	Norm	15.9278	Girl
RRTI	4 yo	Underweight	13.7834	Girl
RRTI	4 yo	Norm	16.4898	Girl
RRTI	4 yo	Overweight	18.0399	Girl
RRTI	4 yo	Norm	15.0231	Girl
RRTI	5 yo	Norm	14.7391	Girl
RRTI	4 y 6m	Norm	16.2578	Girl
RRTI	10 yo	Norm	15.2251	Girl
RRTI	12 y 6m	Norm	21.511	Girl
RRTI	3 yo	Norm	16.6	Girl
RRTI	13 yo	Norm	17.2013	Girl
RRTI	16 yo	Norm	19.9275	Girl
RRTI	8 yo	Overweight	20.6631	Girl
RRTI	8 y 6m	Overweight	21.2535	Girl
RRTI	13 yo	Overweight	25	Girl
RRTI	3 y 6m	Norm	15.1413	Girl
RRTI	9 yo	Norm	15.872	Girl
Control group	5 y 6m	Norm	15.1985	Boy
Control group	15 yo	Overweight	26.0614	Girl
Control group	17 yo	Overweight	27.0486	Girl
Control group	3 yo	Norm	17.1753	Boy
Control group	3 yo	Norm	15.5144	Girl
Control group	3 y 6m	Norm	14.3306	Boy
Control group	7 yo	Norm	14.2255	Boy
Control group	11 yo	Norm	15.1677	Girl
Control group	9 yo	Overweight	21.2366	Boy
Control group	4 y 6m	Norm	16.1397	Girl
Control group	6 yo	Norm	16.7494	Boy
Control group	3 yo	Obesity	19.2582	Boy
Control group	13 yo	Norm	19.6752	Girl
Control group	7 y 6m	Norm	18.688	Boy
Control group	3 y 6m	Norm	15.5	Girl
Control group	5 yo	Norm	15.1229	Girl
Control group	9 y 6m	Norm	15.0368	Boy
Control group	17 yo	Norm	20.2848	Girl
Control group	10 yo	Norm	14.5978	Girl
Control group	8 yo	Norm	14.2766	Girl
Control group	6 yo	Norm	15.0819	Girl
Control group	3 y 6m	Norm	14.7107	Girl
Control group	5 yo	Norm	14.0496	Girl
Control group	11 yo	Norm	16.4237	Girl
Control group	14 yo	Norm	18.9866	Girl
Control group	12 yo	Overweight	22.9421	Girl
Control group	6 yo	Norm	15.6087	Girl
Control group	14 yo	Norm	18.6453	Girl
Control group	13 yo	Norm	16.9747	Girl
Control group	10 yo	Norm	17.5974	Girl
Control group	10 yo	Norm	18.5828	Girl
Control group	3 y 6m	Overweight	21.875	Girl
Control group	8 yo	Norm	16.1247	Girl
Control group	6 yo	Norm	13.6106	Boy
Control group	9 yo	Norm	16.4413	Boy

## Sheet: Figure 6
Grupa	Gender	Age	BMI	BMI Z-SCORE
PID	Boy	5 yo	17.0321	1<Z<2
PID	Boy	24 mo	18.144	1<Z<2
PID	Boy	12 yo	18.5307	-1<Z<1
PID	Girl	14mo	15.0208	-1<Z<1
PID	Boy	5 yo	17.1468	1<Z<2
PID	Girl	4 yo	15.72	-1<Z<1
PID	Boy	4yo	17.4439	1<Z<2
PID	Boy	5 yo	15.0123	-1<Z<1
PID	Girl	7 yo	17.2358	-1<Z<1
PID	Boy	18 mo	18.29	1<Z<2
PID	Boy	18 mo	12.703	Z<-3
PID	Girl	4 yo	17.2495	1<Z<2
PID	Boy	30 mo	14.4138	-2<Z<-1
PID	Girl	24 mo	16.2578	-1<Z<1
PID	Girl	6yo	14.8046	-1<Z<1
PID	Boy	11yo	18.8776	-1<Z<1
PID	Boy	13yo	21.4844	1<Z<2
PID	Girl	13yo	22.4323	1<Z<2
PID	Girl	30mo	14.5329	-1<Z<1
PID	Girl	6yo	13.7241	-2<Z<-1
PID	Girl	16yo	26.6126	1<Z<2
PID	Boy	30mo	15.7025	-1<Z<1
PID	Boy	6mo	14.2734	-3<Z<-2
PID	Boy	30mo	18.6851	2<Z<3
PID	Girl	18mo	17.8437	1<Z<2
PID	Girl	18mo	16.0898	-1<Z<1
PID	Girl	6 yo	15.1681	-1<Z<1
PID	Boy	36 mo	16.2326	-1<Z<1
PID	Boy	10 mo	15.6136	-2<Z<-1
PID	Boy	6 yo	18.1838	1<Z<2
PID	Girl	6 yo	12.9752	-2<Z<-1
PID	Boy	15 yo	27.0051	1<Z<2
PID	Girl	11 yo	16.1657	-1<Z<1
PID	Girl	8 yo	13.3975	-2<Z<-1
PID	Boy	4 yo	15.1433	-1<Z<1
PID	Boy	8 y 6m	16.7936	-1<Z<1
PID	Girl	13 yo	20.0472	-1<Z<1
PID	Boy	18 mo	18.0716	1<Z<2
PID	Boy	4 yo	15.2011	-1<Z<1
PID	Girl	11 yo	16.058	-1<Z<1
PID	Girl	5 yo	16.4206	-1<Z<1
PID	Girl	5 yo	14.3064	-1<Z<1
PID	Girl	7 yo	18.2917	1<Z<2
PID	Girl	14 yo	22.5792	-1<Z<1
PID	Boy	18 mo	16.2527	-1<Z<1
PID	Girl	4 yo	12.7438	-3<Z<-2
PID	Girl	8 yo	13.7442	-2<Z<-1
PID	Boy	12 yo	11.8849	Z<-3
PID	Girl	6 yo	13.9243	-1<Z<1
PID	Girl	15 yo	16.6267	-2<Z<-1
PID	Boy	8 yo	14.912	-1<Z<1
PID	Boy	9 yo	17.1682	-1<Z<1
PID	Girl	12 mo	14.6092	-2<Z<-1
PID	Girl	9 yo	14.5833	-2<Z<-1
PID	Boy	9 mo	11.1395	Z<-3
PID	Girl	7 weeks	13.7877	-2<Z<-1
RRI	Girl	7 yo	14.5833	-1<Z<1
RRI	Girl	20 mo	15.9435	-1<Z<1
RRI	Boy	5 y 6m	15.1229	-1<Z<1
RRI	Boy	30 mo	19.5312	2<Z<3
RRI	Boy	4 yo	25.396	Z>3
RRI	Boy	30 mo	18.685	2<Z<3
RRI	Girl	7 y 6 m	18.688	1<Z<2
RRI	Boy	14 yo	28.2461	2<Z<3
RRI	Girl	5 yo	15.9698	-1<Z<1
RRI	Boy	21 mo	18.1449	1<Z<2
RRI	Girl	11 yo	18.5588	-1<Z<1
RRI	Boy	4 y 6 m	16.2753	-1<Z<1
RRI	Girl	4 y 6 m	13.7868	-2<Z<-1
RRI	Girl	18 mo	18.125	1<Z<2
RRI	Boy	18 mo	14.244	-2<Z<-1
RRI	Boy	15 mo	14.5312	-2<Z<-1
RRI	Boy	24 mo	18.367	1<Z<2
RRI	Girl	8 yo	12.8607	-3<Z<-2
RRI	Boy	4 yo	17.3386	1<Z<2
RRI	Girl	4 yo	17.7777	1<Z<2
RRI	Boy	5 yo	14.7294	-1<Z<1
RRI	Boy	24 mo	12.4444	Z<-3
RRI	Boy	22 mo	16.0609	-1<Z<1
RRI	Boy	4 yo	16.436	-1<Z<1
RRI	Boy	8 yo	15.9725	-1<Z<1
RRI	Boy	24 mo	16.6204	-1<Z<1
RRI	Boy	4 yo	14.876	-1<Z<1
RRI	Boy	24 mo	14.2045	-2<Z<-1
RRI	Boy	24 mo	19.3337	2<Z<3
RRI	Boy	36 mo	15.1837	-1<Z<1
RRI	Boy	36 mo	15.3402	-1<Z<1
RRI	Boy	15 mo	16.9467	-1<Z<1
RRI	Girl	4 yo	15.8356	-1<Z<1
RRI	Girl	8 yo	15.9278	-1<Z<1
RRI	Boy	13 mo	18.8019	1<Z<2
RRI	Boy	14 mo	16.2882	-1<Z<1
RRI	Boy	4 yo	15.6435	-1<Z<1
RRI	Girl	4 yo	13.7834	-2<Z<-1
RRI	Girl	4 yo	16.4898	-1<Z<1
RRI	Girl	4 yo	18.0399	1<Z<2
RRI	Girl	4 yo	15.0231	-1<Z<1
RRI	Boy	4 yo	15.5102	-1<Z<1
RRI	Girl	18 mo	15.4137	-1<Z<1
RRI	Girl	17 mo	14.3945	-2<Z<-1
RRI	Girl	5 yo	14.7391	-1<Z<1
RRI	Boy	24 mo	16.2228	-1<Z<1
RRI	Boy	10 yo	23.277	2<Z<3
RRI	Girl	4 y 6 m	16.2578	-1<Z<1
RRI	Boy	9 yo	20.5221	2<Z<3
RRI	Girl	24 mo	17.7221	1<Z<2
RRI	Boy	4 y 6 m	16.7	1<Z<2
RRI	Boy	11 mo	18.6981	1<Z<2
RRI	Boy	15 yo	19.273	-1<Z<1
RRI	Girl	10 yo	15.225	-1<Z<1
RRI	Girl	12 y 6m	21.511	1<Z<2
RRI	Boy	6 yo	19.8219	2<Z<3
RRI	Girl	36 mo	16.6	-1<Z<1
RRI	Boy	4 y 6m	19.6578	2<Z<3
RRI	Boy	4 yo	16.44	-1<Z<1
RRI	Girl	13 yo	17.2013	-1<Z<1
RRI	Girl	16 yo	19.9275	-1<Z<1
RRI	Girl	15 mo	14.1723	-2<Z<-1
RRI	Girl	8 yo	20.6631	2<Z<3
RRI	Girl	15 mo	15.0757	-1<Z<1
RRI	Girl	8 y 6m	21.2535	2<Z<3
RRI	Girl	30 mo	16.6581	-1<Z<1
RRI	Girl	13 yo	25	1<Z<2
RRI	Girl	3 y 6m	15.1413	-1<Z<1
RRI	Girl	9 yo	15.872	-1<Z<1
Control group	Boy	5 y 6m	15.1985	-1<Z<1
Control group	Boy	8 mo	12.8125	Z<-3
Control group	Girl	15 yo	26.0614	1<Z<2
Control group	Boy	24 mo	16.1868	-1<Z<1
Control group	Girl	18 mo	18.1624	1<Z<2
Control group	Boy	24 mo	18.5185	1<Z<2
Control group	Boy	24 mo	20.3125	2<Z<3
Control group	Girl	17 yo	27.0486	1<Z<2
Control group	Girl	1 mo	13.0797	-2<Z<-1
Control group	Boy	10 mo	19.5069	1<Z<2
Control group	Boy	1 yo	16	-1<Z<1
Control group	Girl	1 mo	17.0858	1<Z<2
Control group	Boy	5 weeks	14.7189	-1<Z<1
Control group	Girl	14 mo	16.5123	-1<Z<1
Control group	Boy	24 mo	19.47	2<Z<3
Control group	Girl	5 mo	17.0408	-1<Z<1
Control group	Girl	24 mo	15.1627	-1<Z<1
Control group	Boy	36 mo	17.1753	1<Z<2
Control group	Girl	36 mo	15.5144	-1<Z<1
Control group	Boy	3 y 6 m	14.3306	-2<Z<-1
Control group	Boy	7 yo	14.2255	-2<Z<-1
Control group	Girl	11 yo	15.1677	-2<Z<-1
Control group	Boy	24 mo	15.5062	-1<Z<1
Control group	Boy	15 mo	19.0625	1<Z<2
Control group	Boy	12 mo	15.5489	-1<Z<1
Control group	Boy	15 mo	16.6568	-1<Z<1
Control group	Boy	21 mo	17.458	1<Z<2
Control group	Boy	9 yo	21.2366	2<Z<3
Control group	Boy	6 mo	15.431	-2<Z<-1
Control group	Boy	4 mo	15.3846	-2<Z<-1
Control group	Girl	18 mo	17.91	1<Z<2
Control group	Boy	3 mo	13.7877	-3<Z<-2
Control group	Boy	17 mo	17.8326	1<Z<2
Control group	Girl	12 mo	16.4954	-1<Z<1
Control group	Boy	2 mo	15.3983	-1<Z<1
Control group	Boy	5 mo	17.7502	-1<Z<1
Control group	Girl	4 y 6m	16.1397	-1<Z<1
Control group	Boy	6 yo	16.7494	-1<Z<1
Control group	Boy	3 yo	19.2582	2<Z<3
Control group	Girl	13 yo	19.6752	-1<Z<1
Control group	Boy	2 yo	15.5955	-1<Z<1
Control group	Boy	7 y 6m	18.688	1<Z<2
Control group	Girl	3 y 6m	15.5	-1<Z<1
Control group	Boy	8 mo	16.4366	-1<Z<1
Control group	Boy	9 weeks	15.4787	-1<Z<1
Control group	Girl	5 yo	15.1229	-1<Z<1
Control group	Boy	24 mo	15.0047	-1<Z<1
Control group	Girl	7 mo	18.1633	-1<Z<1
Control group	Boy	7 mo	17.0312	-1<Z<1
Control group	Boy	9 y 6m	15.0368	-1<Z<1
Control group	Girl	17 yo	20.2848	-1<Z<1
Control group	Girl	10 yo	14.5978	-2<Z<-1
Control group	Girl	8 yo	14.2766	-1<Z<1
Control group	Girl	6 yo	15.0819	-1<Z<1
Control group	Girl	3 y 6m	14.7107	-1<Z<1
Control group	Girl	5 yo	14.0496	-1<Z<1
Control group	Girl	11 yo	16.4237	-1<Z<1
Control group	Girl	14 yo	18.9866	-1<Z<1
Control group	Girl	12 yo	22.9421	1<Z<2
Control group	Girl	6 yo	15.6087	-1<Z<1
Control group	Girl	14 yo	18.6453	-1<Z<1
Control group	Girl	13 yo	16.9747	-1<Z<1
Control group	Girl	10 yo	17.5974	-1<Z<1
Control group	Girl	10 yo	18.5828	-1<Z<1
Control group	Boy	14 mo	20.8163	2<Z<3
Control group	Girl	3 y 6m	21.875	Z>3
Control group	Girl	8 yo	16.1247	-1<Z<1
Control group	Girl	24 mo	16.2963	-1<Z<1
Control group	Boy	6 yo	13.6106	-2<Z<-1
Control group	Boy	9 yo	16.4413	-1<Z<1

## Sheet: Figure 7
Group	Age	Gender	BMI	Nutritional status
PID Ig- therapy	5 yo	Boy	17.0321	Norm
PID Ig- therapy	12 yo	Boy	18.5307	Norm
PID Ig- therapy	5 yo	Boy	17.1468	Norm
PID Ig- therapy	4 yo	Girl	15.72	Norm
PID Ig- therapy	4 yo	Boy	17.4439	Overweight
PID Ig- therapy	5 yo	Boy	15.0123	Norm
PID Ig- therapy	7 yo	Girl	17.2358	Norm
PID Ig- therapy	4 yo	Girl	17.2495	Norm
PID Ig- therapy	6 yo	Girl	14.8046	Norm
PID Ig- therapy	11 yo	Boy	18.8776	Norm
PID Ig- therapy	13 yo	Boy	21.4844	Norm
PID Ig- therapy	13 yo	Girl	22.4323	Norm
PID Ig- therapy	6 yo	Girl	13.7241	Underweight
PID Ig- therapy	16 yo	Girl	26.6126	Overweight
PID Ig+ therapy	6 yo	Girl	15.1681	Norm
PID Ig+ therapy	3 yo	Boy	16.2326	Norm
PID Ig+ therapy	6 yo	Boy	18.1838	Overweight
PID Ig+ therapy	6 yo	Girl	12.9752	Underweight
PID Ig+ therapy	15 yo	Boy	27.0051	Overweight
PID Ig+ therapy	11 yo	Girl	16.1657	Norm
PID Ig+ therapy	8 yo	Girl	13.3975	Underweight
PID Ig+ therapy	4 yo	Boy	15.1433	Norm
PID Ig+ therapy	8 y 6m	Boy	16.7936	Norm
PID Ig+ therapy	13 yo	Girl	20.0472	Norm
PID Ig+ therapy	4 yo	Boy	15.2011	Norm
PID Ig+ therapy	11 yo	Girl	16.058	Norm
PID Ig+ therapy	5 yo	Girl	16.4206	Norm
PID Ig+ therapy	5 yo	Girl	14.3064	Norm
PID Ig+ therapy	7 yo	Girl	18.2917	Norm
PID Ig+ therapy	14 yo	Girl	22.5792	Norm
PID Ig+ therapy	4 yo	Girl	12.7438	Underweight
PID Ig+ therapy	8 yo	Girl	13.7442	Underweight
PID Ig+ therapy	12 yo	Boy	11.8849	Underweight
PID Ig+ therapy	6 yo	Girl	13.9243	Underweight
PID Ig+ therapy	15 yo	Girl	16.6267	Underweight
PID Ig+ therapy	8 yo	Boy	14.912	Norm
PID Ig+ therapy	9 yo	Boy	17.1682	Norm
PID Ig+ therapy	9 yo	Girl	14.5833	Underweight
